# Supplementary material for: Comparison of Two Methods for the Determination of Selected Pesticides in Honey and Honeybee Samples
Source: Molecules. 2018 Oct 9;23(10):2582. doi: 10.3390/molecules23102582 (PMC6222677; doi:10.3390/molecules23102582)
Supplement: Supplementary file 1 [file molecules-23-02582-s001.zip]

Archive with 1 entries (1 files):
- molecules-366038-SI.pdf
